# Supplementary material for: Transcriptomic analysis of neuregulin-1 regulated genes following ischemic stroke by computational identification of promoter binding sites: A role for the ETS-1 transcription factor
Source: PLoS One. 2018 Jun 1;13(6):e0197092. doi: 10.1371/journal.pone.0197092 (PMC5983438; doi:10.1371/journal.pone.0197092)
Supplement: S1 Table — (XLSX) [file pone.0197092.s001.xlsx]

## Sheet: Sheet1
Clusters	# Genes	Genes
Cluster 1	440	Rin3, Mir382, Dlgap3, Ramp2, LOC100125365, Prr12, Mir540, Jph4, Gse1, Nlgn2, Lpar5, Prr36, Neurl1, Cbfa2t3, LOC100363275, Iqsec2, Ucp2, Sipa1, Kcnc3, Mmrn2, Ncor2, Zmiz2, Tns2, Col1a2, Snph, Cdk5r2, Col1a1, Cic, Bcam, Eln, Rims4, Syngap1, Zcchc14, Ntn4, Elfn2, Slc9a3r2, Mllt6, Serpinf1, Trabd2b, Abca7, Cd97, Dfnb31, LOC100362819, Wnk2, Id1, Rnpepl1, Lingo1, Epn1, Eng, Lphn1, Slc18a1, Bsn, Slc12a4…
Cluster 2	126	Sox18, Lipe, S100a11, Bcl9l, Rgma, Rnf44, Mef2d, Gltscr1, Sox8, Tcf7l1, Mir23b, Creb3l1, Sorbs3, Smad6, Fam65a, Slc52a3, Fxyd5, Tbx18, Zfp689, Cmtm5, Mir330, Mir323, Ccdc30, Rexo1, Myl9, RGD1566137, Lingo3, LOC100233206, Zfp827, Hnrnpa1, Ephb3, Zfp575, Htra3, Zfp358, Radil, Ifitm2, Kremen1, Pdgfrb, Fscn1, Fam193b, Abi3, Olr1737, Lgals3bp, Fzd2, Prss33, LOC100362216, Cyp2d4, LOC102557208, Nlk, Mrp…
Cluster 3	10	Dppa3, Lbh, Olr824, LOC100912658, Olr413, Vom2r80, Reg3b, Fut4, Kdelc2, Ccdc146
Cluster 4	92	Grm2, Zc3h7b, Irs1, Tmem151b, Sbp, Zbtb49, Tmem229b, Pou6f1, LOC361108, Jph3, Kcnh3, Ptrh1, Tmem86b, LOC686013, Olr339, Msl3l2, Piezo1, Pak4, Emp3, Mbd6, Mir628, Zfp593, Zfp316, C2cd2, LOC679711, Slc2a10, Phospho1, Unc119, Amdhd2, RGD1306271, Rpl27a, Orai1, Glis2, Usp17l5, Tchhl1, Col5a2, Pip5kl1, Pld2, Abcb9, Olr1388, Chrnb3, Olr25, Syt7, Sall3, Kcnn1, Slc26a1, Evc, Hr, RGD1562508, Kcnh6, Kcnk16…
Cluster 5	391	Mir329, Fbrsl1, Lrp5, Ahdc1, Sipa1l3, Lims2, Fmnl3, Mark4, Pskh1, Pom121, Foxp4, Islr, Tnfsf12, Degs2, Mir543, Mir380, Prelp, Zfp703, Lpcat3, Slc22a8, Foxk1, Mir134, Slc6a13, Lsr, Fbrs, Gareml, Slc38a3, Slco2a1, Ptms, Ppm1f, Acta2, Cnih2, Zfp628, Tie1, Pcdh1, Gse1, Cldn5, Arap3, Phf2, Chi3l1, Tcf3, Fam109a, Vtn, Numbl, Cyp46a1, Gata2, Dos, LOC100359816, Srcin1, Zc3h4, Atoh8, Pcgf2, Scrt1, Krba1, …
Cluster 6	305	Rem2, Nr4a3, Kcne4, Junb, Tlr13, Btg1, Socs2, Apold1, Egr2, Rd3l, Ch25h, Arl4d, Ier2, Klf5, Nr4a1, Cyr61, Cdc42ep3, Cited2, Nfkbid, Dusp14, Syt10, Cdh9, Mme, Klf6, Prrg1, Ccnh, Egr1, Acvr2a, Tnfrsf11b, Ivns1abp, Gda, B3galt2, Nts, Kcnj2, Pmaip1, Spock3, Spag6, Vegfa, Dnmbp, Rab11a, Ostc, Hat1, Slco4c1, Ypel2, Pim1, Fam13c, Phlda1, Magoh, Tob1, Tslp, Ppp6c, Hspa1b, Camkmt, Klhdc1, Fpr-rs4, Filip1,…
Cluster 7	288	Igf2, Kank2, Sox17, Nptxr, Ctdsp1, Ehd2, Wnt9a, Hyal2, Map3k10, Tp53i11, Acvrl1, Gas2l1, Thbs2, Ptrf, Bai2, LOC102548600, Mir673, Zc3hav1l, Ephb4, Abhd17a, Shank2, Brsk1, Rnf208, Cdc25b, Sox12, Atp2b2, Dact3, Lrg1, Elk1, Myo7a, Mgat5b, Bgn, Cbx6, Fam78a, Alg1, Cables1, Tph1, Igdcc4, Grm4, Slc39a7, Pitpnm2, Cacna1i, Neurod2, Prrc2b, Trim62, Mir224, Git1, Pacsin1, Kcnab2, Cyp26b1, Fam83g, Zfp526, L…
Cluster 8	648	Dusp6, Fbxo33, Npas4, Ptgs2, Fos, Slc25a25, Rel, Ccl3, Btg2, Rgs2, Ifrd1, Ccl4, Jun, Olr1, Arhgef3, Bmp3, Stc1, Gadd45g, Peli1, Hmgcr, Nr4a2, Ppm1d, Kcnv1, Pex13, Plk2, Syt4, Bdnf, Arl5b, Cd200r1, Pde4d, Lonrf1, Tiparp, Ppm1k, Egr4, Crem, Adamts1, Fosl2, Fosb, Ppp1r15a, Clk4, Inhba, Sat1, LOC102551114, Pde4d, Tpte2, Rgs4, Idi1, Osgin2, Zfp36l1, Cnbp, Zfp36, Gpr63, Ier3, RGD1564664, Homer1, Zc3h12…
Cluster 9	363	Dnajb4, LOC100365259, Zdbf2, Coq10b, Tnfaip6, Sowahc, Nedd9, P4ha1, Dusp1, Il18, Cd86, Nfil3, Exph5, Havcr2, Pbdc1, Dusp4, Btbd10, Fhl2, Cxadr, Sox4, Snx18, Akirin1, Dnaja1, Eri1, Fam126b, Adat2, Bccip, Rbm39, Zbtb10, Sod2, Baz1a, Clvs2, Dnajb1, Gcnt4, Ppapdc2, Nrn1, C3ar1, Slc35f5, Sirpb2, Zdhhc2, Il1a, Rap2a, Twistnb, LOC102551014, Plcl1, Galntl6, Lmbrd2, Tspan2, Gtpbp4, Ephx4, Irs2, Hspa13, Pg…
Cluster 10	30	Mir122, Tfap2d, Dach1, Clca1, Ndufv3, Olr937, RGD1563747, LOC100363452, Glipr1, Tmem186, Nppa, RGD1561215, Lrrc10b, Gpr171, Olr1395, Chrnb4, Pabpc1l, S100a8, LOC684822, Olr1431, Cts8l1, Milr1, Vom1r5, Kif2b, Greb1, LOC304239, LOC691238, Ifit2, Stfa2l3, Per1
